# Supplementary material for: Surface-Grinding-Induced Recrystallization and Metal Flow Causes Corrosion-Assisted Penetrating Attack of High-Mn–Low-CR Casting Steel in Humid Environments
Source: Materials (Basel). 2024 Dec 3;17(23):5922. doi: 10.3390/ma17235922 (PMC11643921; doi:10.3390/ma17235922)
Supplement: Supplementary file 1 [file materials-17-05922-s001.zip]

Archive with 1 entries (1 files):
- materials-3281226-supplementary.pdf
